# Supplementary material for: Essential Oils of Thymus Species Against Phytophthora Species: A Structured Review and Novel In Vitro Evaluations
Source: Pathogens. 2026 May 28;15(6):582. doi: 10.3390/pathogens15060582 (PMC13304815; doi:10.3390/pathogens15060582)
Supplement: Supplementary file 1 [file pathogens-15-00582-s001.zip]

Archive with 1 entries (1 files):
- pathogens-4304678-Supplementary Table S1.pdf
